# Supplementary material for: Fluorogenic CRISPR for genomic DNA imaging
Source: Nat Commun. 2024 Jan 31;15:934. doi: 10.1038/s41467-024-45163-9 (PMC10831063; doi:10.1038/s41467-024-45163-9)
Supplement: Supplementary file 13 — Source Data [file 41467_2024_45163_MOESM13_ESM.xlsx]

## Sheet: Fig1 .d
Figure1 .d	Fluorescence profiles of labeled Chromosome 3 loci with dCas9-GFP reporter and tdTomato-tDeg reporter
		Locus1		Locus2
	Distance (μm)	Normalized fluorescence (a.u.)
		dCas9-GFP	tdTomato-tDeg	dCas9-GFP	tdTomato-tDeg
	0	0.49305	0.01498	0.49585	0.01676
	0.1083	0.49934	0.01775	0.50772	0.02272
	0.2167	0.50136	0.01555	0.51745	0.02234
	0.325	0.49296	0.01814	0.501	0.0218
	0.4334	0.48442	0.01221	0.50489	0.01849
	0.5417	0.49042	0.01473	0.51421	0.02322
	0.6501	0.49907	0.01853	0.51385	0.01611
	0.7584	0.48877	0.01375	0.50863	0.02438
	0.8668	0.49696	0.0185	0.50205	0.02359
	0.9751	0.49907	0.02008	0.50869	0.0244
	1.0835	0.50007	0.01968	0.49446	0.01849
	1.1918	0.50883	0.0248	0.51421	0.02322
	1.3002	0.49305	0.01498	0.50795	0.02434
	1.4085	0.49934	0.01775	0.50311	0.02198
	1.5169	0.50136	0.01555	0.49915	0.01861
	1.6252	0.49296	0.01814	0.51213	0.02272
	1.7336	0.48442	0.01221	0.51047	0.02391
	1.8419	0.49042	0.01473	0.50364	0.02388
	1.9503	0.49907	0.01853	0.50223	0.02452
	2.0586	0.48877	0.01375	0.50749	0.02459
	2.167	0.49696	0.0185	0.50819	0.02126
	2.2753	0.49907	0.02008	0.51444	0.02771
	2.3837	0.50007	0.01968	0.50818	0.02718
	2.492	0.50883	0.0248	0.5214	0.0315
	2.6004	0.5018	0.02046	0.51253	0.0256
	2.7087	0.49637	0.01838	0.51271	0.02601
	2.8171	0.50519	0.02298	0.52129	0.02687
	2.9254	0.51291	0.02918	0.51016	0.02627
	3.0338	0.5089	0.02412	0.5129	0.02693
	3.1421	0.48988	0.01434	0.50289	0.0203
	3.2505	0.5088	0.02608	0.50371	0.01972
	3.3588	0.51806	0.03115	0.51144	0.02425
	3.4672	0.50882	0.02584	0.52401	0.02372
	3.5755	0.51168	0.02762	0.51357	0.02149
	3.6839	0.50295	0.02274	0.50042	0.02014
	3.7922	0.50101	0.02023	0.51555	0.02245
	3.9006	0.49488	0.01774	0.51034	0.02583
	4.0089	0.5085	0.02795	0.51392	0.02733
	4.1173	0.5178	0.02994	0.51615	0.02479
	4.2256	0.50897	0.02863	0.52505	0.02028
	4.334	0.49604	0.02154	0.51035	0.02521
	4.4423	0.50054	0.02559	0.51495	0.02769
	4.5507	0.50027	0.02608	0.5206	0.02647
	4.659	0.51663	0.02683	0.5192	0.02353
	4.7674	0.49846	0.02107	0.51499	0.02183
	4.8757	0.50626	0.02551	0.51471	0.023
	4.9841	0.51152	0.02722	0.52517	0.023
	5.0924	0.5053	0.02095	0.51456	0.02434
	5.2008	0.50883	0.02485	0.50424	0.01924
	5.3091	0.5019	0.02756	0.51324	0.02227
	5.4175	0.51326	0.02586	0.51076	0.02203
	5.5258	0.50846	0.02626	0.50373	0.02132
	5.6342	0.50391	0.02413	0.50029	0.02363
	5.7425	0.50084	0.018	0.50853	0.02316
	5.8509	0.51371	0.02256	0.51708	0.02284
	5.9592	0.504	0.02368	0.51265	0.02235
	6.0676	0.50871	0.03147	0.49849	0.02039
	6.1759	0.50166	0.01845	0.50953	0.02642
	6.2843	0.50606	0.02592	0.51484	0.02722
	6.3926	0.51331	0.03404	0.51271	0.02222
	6.501	0.52214	0.03181	0.51529	0.03064
	6.6093	0.52132	0.02772	0.52416	0.02873
	6.7177	0.50893	0.02374	0.52347	0.03192
	6.826	0.50131	0.01868	0.56004	0.0663
	6.9344	0.49598	0.02363	0.81515	0.09662
	7.0427	0.50929	0.02361	0.95208	0.25
	7.1511	0.49861	0.02514	0.98993	0.81593
	7.2594	0.49243	0.02104	0.99839	0.99132
	7.3678	0.50476	0.02119	1	1
	7.4761	0.49466	0.02013	0.99812	0.92387
	7.5845	0.49763	0.02458	0.97446	0.53393
	7.6928	0.51107	0.02244	0.8754	0.21375
	7.8012	0.52044	0.02961	0.67585	0.08378
	7.9095	0.51205	0.01823	0.51704	0.0519
	8.0179	0.52242	0.02342	0.45308	0.03033
	8.1262	0.50634	0.02664	0.39313	0.03789
	8.2346	0.49629	0.02935	0.31917	0.02584
	8.3429	0.52644	0.14227	0.31384	0.01858
	8.4513	0.6587	0.25372	0.29312	0.02147
	8.5596	0.83559	0.52837	0.29579	0.0178
	8.668	0.95781	0.71373	0.28143	0.01995
	8.7763	0.98571	0.98138	0.28292	0.0217
	8.8847	1	1	0.29801	0.01859
	8.993	0.99138	0.97932	0.29441	0.02038
	9.1014	0.95929	0.57327	0.28448	0.02031
	9.2097	0.87572	0.35034	0.28377	0.02024
	9.3181	0.57034	0.24154	0.28552	0.01946
	9.4264	0.46882	0.13428	0.28545	0.0147
	9.5348	0.39802	0.08729	0.28691	0.01457
	9.6431	0.35716	0.03459	0.28426	0.01781
	9.7515	0.34121	0.04462	0.28175	0.0246
	9.8598	0.34136	0.03079	0.27427	0.01321
	9.9682	0.30908	0.02045	0.27869	0.0132
	10.0765	0.28417	0.01821	0.28082	0.01559
	10.1849	0.29365	0.02108	0.27941	0.01909
	10.2932	0.28858	0.01921	0.28143	0.01953
	10.4016	0.29551	0.02127	0.28208	0.01969
	10.5099	0.28994	0.01183	0.27882	0.0154
	10.6183	0.27598	0.01981	0.28314	0.01842
	10.7266	0.26621	0.01747	0.28216	0.02301
	10.835	0.26332	0.01779	0.28866	0.02024
	10.9433	0.26561	0.01821	0.27353	0.01873
	11.0517	0.26849	0.01962	0.27237	0.01853
	11.16	0.27841	0.02023	0.27826	0.0163
	11.2684	0.28269	0.01174	0.28053	0.01687
	11.3767	0.28006	0.0174	0.26542	0.00913
	11.4851	0.27091	0.0187	0.26984	0.01692
	11.5934	0.27193	0.01962	0.27497	0.0167
	11.7018	0.27841	0.01123	0.26616	0.00975
	11.8101	0.27841	0.01899	0.27119	0.01473
	11.9185	0.28801	0.02101	0.27671	0.01926
	12.0268	0.27938	0.01981	0.27497	0.01476
	12.1352	0.25797	0.01975	0.26973	0.01627
	12.2435	0.2793	0.02226	0.26185	0.01554
	12.3519	0.26835	0.0195	0.26258	0.01571
	12.4602	0.27034	0.02132	0.27031	0.01693
	12.5686	0.27116	0.0185	0.27017	0.01215
	12.6769	0.28171	0.0207	0.25895	0.00964
	12.7853	0.25859	0.01436	0.25711	0.00945
	12.8936	0.25096	0.01414	0.24588	0.00934
	13.002	0.2584	0.01404	0.2427	0.01029
	13.1103	0.24083	0.01496	0.22653	0.00966
	13.2187	0.2398	0.01376	0.18813	0.01986
	13.327	0.20146	0.01671	0.1962	0.0185
	13.4354	0.194	0.01463	0.19344	0.00927
	13.5437	0.18021	0.01387	0.1544	0.01386
	13.6521	0.13778	0.01432	0.13231	0.01713
	13.7604	0.12147	0.01331	0.12137	0.01732
	13.8688	0.09619	0.01287	0.12568	0.01444
	13.9771	0.09032	0.01545	0.10568	0.00969
	14.0855	0.07647	0.01331	0.0937	0.0124
	14.1938	0.04325	0.01214	0.0581	0.01326
	14.3021	0.02021	0.01489	0.02612	0.01096
	14.4105	0.01868	0.01429	0.02112	0.01262
	14.5188	0.01967	0.0153	0.01816	0.01252
	14.6272	0.02108	0.01307	0.01612	0.01329
	14.7356	0.01527	0.01307	0.01712	0.01315
	14.844	0.01527	0.01173	0.02093	0.01253
	14.9524	0.01157	0.01233	0.01824	0.01228
	15.092	0.01323	0.01234	0.01818	0.01319
	15.2003	0.01327	0.01432	0.0174	0.01289
	15.3087	0.01869	0.01365	0.01465	0.01176
	15.417	0.01686	0.01262	0.0161	0.01175
	15.5254	0.01403	0.01299	0.01402	0.01115
	15.6337	0.01504	0.01065	0.01677	0.01336
	15.7421	0.00861	0.01207	0.01675	0.01273
	15.8504	0.01253	0.01063	0.01658	0.01237
	15.9587	0.01292	0.01215	0.01419	0.01199
	16.0671	0.01423	0.01158	0.01452	0.01262
	16.1754	0.01026	0.01147	0.01563	0.01375
	16.2838	0.0137	0.01173	0.0152	0.01296
	16.3921	0.01694	0.01215	0.01384	0.01368
	16.5005	0.01499	0.01065	0.01554	0.01303
	16.6088	0.01016	0.01217	0.01605	0.01318
	16.7172	0.01482	0.01063	0.0155	0.0124
	16.8256	0.01223	0.01065	0.01643	0.01326
	16.934	0.01652	0.01207	0.01629	0.01096
	17.0424	0.01292	0.01063	0.01589	0.01262

## Sheet: Fig1 .e
Figure1 .e	SNR comparing with dCas9-GFP and tdTomato-tDeg
		SNR
		dCas9-GFP	tdTomato-tDeg
	Mean Value	2.056	52.14
		2.47272	37.7458
		1.60102	61.7746
		1.72118	28.0336
		1.49946	32.0863
		1.68048	48.5851
		2.18625	44.9057
		2.4201	47.8868
		2.23841	40.2264
		2.73147	47.8718
		3.48037	56.1538
		2.83155	61.641
		2.47766	49.6154
		2.65451	53.9212
		2.68162	63.0651
		2.60108	47.7568
		1.49773	74.321
		2.24228	116.214
		1.76179	87.5309
		2.14979	80.7819
		1.9905	34.4886
		1.07259	35.2159
		1.12206	25.9318
		1.24745	29.1818
		1.13404	37.617
		1.75422	48.9574
		2.08681	39.0426
		1.73391	48.383
		1.75214	68.3617
		2.21015	50.0694
		1.97608	43.6667
		2.2286	54.1944
		2.19247	49.939
		2.41456	44.5854
		3.05015	32.9268
		2.54304	38.1829
		2.53009	45.6078
		2.50746	40.2353
		1.70484	49.6667
		2.05926	63.2157
		1.89411	71.5098
		1.82752	47.4706
		1.92735	103.677
		2.11319	74.3651
		2.18543	68.8095
		2.06458	75.0794
		2.55036	42.4583
		1.8024	29.4167
		2.00693	39.125
		2.08984	47.4
		1.90046	43.1467
		2.53203	44.6133
		2.58151	54.6
		2.07762	54.8599
		1.61932	72.8152
		2.01972	44.3473
		1.48284	58.4156
		1.78402	41.6087
		1.69547	59.3478
		1.80419	47.3043
		2.2065	54.2029
		1.51094	47.069
		2.24544	63.7126
		2.54035	55.1149
		1.85275	68.4138
		2.76267	57.2
		2.15896	32.8143
		1.50476	45.3
		1.45893	44.1429
		1.44753	49.7143
	Enhancement of SNR	SNR
	Mean Value	26.47
		15.2649
		38.5846
		16.2874
		21.3985
		28.9114
		20.5401
		19.7871
		17.971
		17.526
		16.1344
		21.7694
		20.0251
		20.3131
		23.5175
		18.3604
		49.6224
		51.8285
		49.6829
		37.5767
		17.3266
		32.8326
		23.1109
		23.3931
		33.1708
		27.9083
		18.7092
		27.9039
		39.0161
		22.6543
		22.0977
		24.3178
		22.7775
		18.4652
		10.7951
		15.0147
		18.0262
		16.0462
		29.1328
		30.6983
		37.7537
		25.9753
		53.7928
		35.191
		31.4856
		36.3654
		16.648
		16.3208
		19.4949
		22.6812
		22.7033
		17.6196
		21.1504
		26.4051
		44.9665
		21.9572
		39.3945
		23.323
		35.0037
		26.2191
		24.565
		31.152
		28.3743
		21.6958
		36.9256
		20.7046
		15.1991
		30.1044
		30.257
		34.3441

## Sheet: Fig4 .a
Figure4 .a	fCRISPR reveals heterogeneity of chromosomal dynamics of Chromosome 3
		Locus1		Locus2		Locus3
	t (s)	Distance (μm)		Distance (μm)		Distance (μm)
		x-axis	y-axis	x-axis	y-axis	x-axis	y-axis
	0	0.130468	-0.0277933	-0.0283636	0.02604	-0.0278436	-0.101489
	0.3125	0.144288	-0.0261533	-0.0803636	0.14118	-0.138504	-0.0592491
	0.625	0.0773085	0.0288867	-0.104284	0.164	-0.109604	-0.128369
	0.9375	0.100828	0.00744667	-0.104604	0.19098	-0.121044	-0.108369
	1.25	0.105508	-0.00961333	-0.132924	0.1025	0.0654564	0.0281309
	1.5625	0.0227685	-0.0257933	-0.190064	0.11724	-0.0118836	0.161271
	1.875	-0.00503152	-0.0740133	-0.179344	0.09668	0.0217364	0.126651
	2.1875	-0.0454315	-0.0945933	-0.0917036	0.1025	0.0508164	0.0892309
	2.5	-0.122432	-0.0393333	-0.0744036	0.1711	0.0352964	0.139331
	2.8125	-0.0665915	-0.0389333	-0.108284	0.18782	0.0967364	0.179851
	3.125	-0.0446515	-0.0766933	-0.0577836	0.15646	0.114676	0.0869309
	3.4375	0.0262685	-0.0773533	-0.0436836	0.0837	0.132716	0.144191
	3.75	0.00376848	-0.00521333	-0.0980836	0.08192	0.137396	0.165411
	4.0625	0.00796848	-0.0367733	-0.0543436	0.20188	0.153176	0.118511
	4.375	0.00826848	-0.0772333	-0.0839036	0.18994	0.145856	0.0535509
	4.6875	-0.0319315	0.0524467	-0.0812636	0.07558	0.168536	-0.0212491
	5	0.0686485	0.0578867	-0.0964236	-0.01828	0.0925964	-0.0705491
	5.3125	0.0144885	0.00520667	-0.0470836	-0.05648	-0.0660836	-0.00378909
	5.625	0.0197685	0.0400267	-0.0399436	-0.07324	-0.0455636	-0.0524891
	5.9375	-0.0322115	-0.0822533	-0.0236836	-0.09074	0.0236964	-0.142229
	6.25	-0.0836715	-0.0593733	-0.000243636	-0.04052	0.0124964	-0.149169
	6.5625	-0.0388115	-0.0334533	0.0802564	-0.04204	0.0232964	-0.128109
	6.875	-0.0248715	-0.0237733	-0.0375436	-0.075	-0.0252236	-0.126389
	7.1875	-0.0295515	0.0179667	0.0299164	-0.1154	-0.0336036	-0.0926491
	7.5	-0.0770715	0.0347667	0.0699964	-0.09236	0.0206364	-0.0393691
	7.8125	-0.0937315	0.0108467	0.128576	-0.1742	-0.0274836	-0.0430291
	8.125	-0.0397515	0.0571267	0.100056	-0.20936	-0.0870036	-0.104589
	8.4375	-0.0740715	0.108687	0.227116	-0.14068	-0.0802436	-0.0291291
	8.75	-0.0171915	0.0889867	0.264016	-0.17252	-0.111664	-0.0196291
	9.0625	-0.00903152	0.0643267	0.205976	-0.16204	-0.112664	0.0252909
	9.375	-0.00713152	0.0543867	0.231656	-0.15308	-0.155824	0.0116709
	9.6875	0.0118885	0.0850067	0.234836	-0.2321	-0.113404	0.0520109
	10	0.100928	0.0943467	0.185916	-0.24148	-0.0274836	0.0378109

## Sheet: Fig4 .b
Figure4 .b	Averaged MSD curve (Chromosome 3 imaged by fCRISPR system)
	Delay (s)	MSD (μm^2x10^(-2))
	0	0
	0.0507831	0.00878858
	0.352133	0.150296
	0.561757	0.266022
	0.939459	0.362003
	1.24119	0.453909
	1.54287	0.551671
	1.83671	0.63393
	2.13849	0.719463
	2.46407	0.813799
	2.64218	0.939795
	2.9481	1.00436
	3.24565	1.06903
	3.62403	1.14138
	3.91935	1.19743
	4.22076	1.247
	4.5241	1.29996
	4.73625	1.33767
	5.12401	1.40806
	5.41936	1.51152
	5.72153	1.54573
	6.0155	1.61059
	6.31758	1.65703
	6.61967	1.70123
	6.91385	1.73871
	7.21583	1.79703
	7.51819	1.80679
	7.80062	1.82012
	8.09891	1.801
	8.41755	1.83676
	8.71364	1.87845
	9.0059	1.89871
	9.30817	1.90864
	9.61052	1.92873
	9.90484	1.80365

## Sheet: Fig5 .b
Figure5. b	Quantification of normalized telomere fluorescence labeled by fCRISPR or conventional CRISPR in UMUC3 and RPE cells
		CRISPR with dCas9-GFP		fCRISPR with tdTomato-tDeg
		UMUC3	RPE	UMUC3	RPE
		Normalized fluorescence (a.u.)
	Mean Value	0.2161	0.5941	0.2226	0.6984
		0.025	0.349	0.091	1
		0.086	0.261	0.035	0.87
		0.042	0.397	0.071	0.372
		0.055	0.302	0.023	0.375
		0.064	0.334	0.096	0.256
		0.038	0.384	0.044	0.85
		0.051	0.233	0.084	0.322
		0.078	0.356	0.067	0.95
		0.098	0.208	0.027	0.445
		0.072	0.302	0.072	0.542
		0.067	0.283	0.097	0.689
		0.088	0.219	0.075	0.463
		0.097	0.32	0.08	0.542
		0.035	0.265	0.09	0.492
		0.027	0.29	0.057	0.713
		0.095	0.388	0.018	0.582
		0.022	0.396	0.137	0.689
		0.066	0.308	0.178	0.521
		0.033	0.234	0.121	0.581
		0.06	0.218	0.149	0.687
		0.053	0.226	0.166	0.595
		0.087	0.378	0.163	0.499
		0.044	0.338	0.193	0.488
		0.076	0.249	0.187	0.566
		0.041	0.344	0.125	0.54
		0.083	0.318	0.115	0.456
		0.059	0.506	0.186	0.771
		0.047	0.581	0.154	0.693
		0.093	0.413	0.184	0.71
		0.023	0.469	0.14	0.722
		0.58	0.524	0.11	0.703
		0.69	0.389	0.133	0.736
		0.698	0.327	0.147	0.787
		0.175	0.437	0.17	0.722
		0.298	0.482	0.169	0.68
		0.126	0.425	0.185	0.744
		0.211	0.447	0.143	0.796
		0.207	0.367	0.12	0.648
		0.236	0.33	0.144	0.623
		0.138	0.392	0.172	0.686
		0.163	0.529	0.126	0.743
		0.249	0.443	0.156	0.749
		0.261	0.562	0.18	0.602
		0.117	0.38	0.159	0.775
		0.156	0.366	0.139	0.676
		0.169	0.36	0.123	0.681
		0.29	0.33	0.376	0.755
		0.147	0.586	0.288	0.672
		0.283	0.382	0.331	0.656
		0.183	0.321	0.378	0.662
		0.122	0.416	0.291	0.772
		0.214	0.354	0.288	0.61
		0.261	0.336	0.349	0.757
		0.29	0.456	0.349	0.759
		0.195	0.441	0.324	0.686
		0.258	0.572	0.253	0.652
		0.176	0.541	0.359	0.989
		0.22	0.79	0.235	0.9
		0.265	0.678	0.325	0.873
		0.195	0.654	0.348	0.976
		0.193	0.585	0.366	0.913
		0.161	0.646	0.35	0.855
		0.286	0.547	0.345	0.907
		0.385	0.714	0.399	0.877
		0.334	0.753	0.375	0.853
		0.384	0.697	0.222	0.87
		0.395	0.621	0.288	0.925
		0.349	0.585	0.324	0.87
		0.303	0.702	0.245	0.83
		0.399	0.532	0.371	0.941
		0.397	0.643	0.272	0.872
		0.332	0.76	0.262	0.844
		0.389	0.522	0.329	0.813
		0.326	0.529	0.279	0.835
		0.347	0.716	0.343	0.95
		0.349	0.707	0.225	0.863
		0.354	0.627	0.269	0.958
		0.328	0.532	0.131	0.944
		0.383	0.619	0.263	0.651
		0.369	0.721	0.204	0.616
		0.366	0.517	0.272	0.684
		0.313	0.668	0.234	0.661
		0.324	0.779	0.222	0.688
		0.244	0.589	0.234	0.652
		0.288	0.606	0.126	0.64
		0.233	0.501	0.238	0.631
		0.214	0.953	0.226	0.656
		0.237	0.805	0.239	0.682
		0.286	0.732	0.278	0.627
		0.264	0.938	0.142	0.607
		0.205	0.892	0.293	0.68
		0.226	0.983	0.262	0.66
		0.281	0.777	0.162	0.647
		0.216	0.846	0.219	0.661
		0.237	0.704	0.237	0.668
		0.232	0.747	0.292	0.655
		0.258	0.956	0.127	0.645
		0.21	0.982	0.146	0.662
		0.236	0.827	0.151	0.692
		0.207	0.753	0.249	0.606
		0.299	0.721	0.284	0.646
		0.27	0.888	0.252	0.613
		0.279	0.927	0.184	0.623
		0.244	0.978	0.187	0.636
		0.292	0.801	0.28	0.619
		0.275	0.781	0.285	0.636
		0.213	0.862	0.478	0.658
		0.205	1	0.513	0.666
		0.236	0.795	0.536	0.614
		0.213	0.721	0.548	0.695
		0.228	0.716	0.412	0.715
		0.225	0.987	0.455	0.725
		0.222	0.954	0.431	0.735
			0.748
			0.89
			0.737
			0.754
			0.624
			0.783
			0.688
			0.698
			0.703
			0.711
			0.681
			0.786
			0.727
			0.763
			0.639
			0.729
			0.79
			0.766
			0.78
			0.707
			0.632
			0.669
			0.661
			0.602
			0.755
			0.611
			0.784
			0.799
			0.661
			0.706
			0.709
			0.643
			0.778
			0.696

## Sheet: Fig6 .c
Figure6 .c	Normalized fluorescence intensity of the 53BP1-Apple reporter during gene editing at the PPP1R2 locus shown in Fig.5b
	Time (h)	Normalized 53BP1 fluorescence (a.u.)
	0	0
	0.5	0.623
	1	0.814
	1.5	1
	2	0.558
	2.5	0.05

## Sheet: sFig2 .b
Supplementary Figure2 .b	RT-qPCR analysis of Pepper-fused sgRNAs levels in different conditions
		Normalized sgRNA amount (a.u.)
					Mean Value
	Pepper-fused sgRNA	0.00029439	0.0002231	0.00021725	0.000244913
	Pepper-fused sgRNA+tDeg	0.00148019	0.00058877	0.00094767	0.00100554
	Pepper-fused sgRNA+dCas9	0.937354	0.886791	0.955945	0.926697
	Pepper-fused sgRNA+dCas9+tDeg	1	1	1	1

## Sheet: sFig4 .b
Supplementary Figure4 .b	Fluorescence profiles of labeled Chromosome 3 loci with dCas9-tdTomato reporter and tdTomato-tDeg reporter
		dCas9-tdTomato	tdTomato-tDeg
	Distance (μm)	Nomalized fluorescence (a.u.)
	0	0	0.00982
	0.065	0.0254784	0.01017
	0.13	0.0166262	0.00688
	0.195	0.0132699	0.0082
	0.26	0.0232393	0.01002
	0.325	0.0246743	0.01373
	0.3899	0.0170022	0.00625
	0.4549	0.0434353	0.01138
	0.5199	0.0257915	0.01474
	0.5849	0.0237196	0.01597
	0.6499	0.0316502	0.01362
	0.7149	0.0448692	0.02137
	0.7799	0.0333082	0.0162
	0.8449	0.0221244	0.00818
	0.9099	0.0143824	0.01039
	0.9749	0.00631771	0.00843
	1.0398	0.0172228	0.01115
	1.1048	0.0309624	0
	1.1698	0.0276784	0.00121
	1.2348	0.0139104	0.007
	1.2998	0.0256231	0.00992
	1.3648	0.028626	0.00833
	1.4298	0.0238109	0.00558
	1.4948	0.0182534	0.00611
	1.5598	0.0228325	0.01114
	1.6248	0.0338277	0.01189
	1.6897	0.0277294	0.01351
	1.7547	0.0294917	0.01622
	1.8197	0.0412057	0.01374
	1.8847	0.0399651	0.01389
	1.9497	0.0416504	0.01343
	2.0147	0.0438457	0.01697
	2.0797	0.0415389	0.01497
	2.1447	0.0339973	0.01048
	2.2097	0.0353659	0.00814
	2.2747	0.0459448	0.01705
	2.3396	0.0237196	0.01626
	2.4046	0.0264367	0.02066
	2.4696	0.03177	0.026
	2.5346	0.0275171	0.04682
	2.5996	0.0381292	0.08
	2.6646	0.0480037	0.14928
	2.7296	0.0356956	0.2752
	2.7946	0.0495787	0.47712
	2.8596	0.0239805	0.69371
	2.9246	0.029991	0.82755
	2.9896	0.0401241	0.97413
	3.0545	0.0435373	1
	3.1195	0.0495087	0.87793
	3.1845	0.0459863	0.68767
	3.2495	0.0513897	0.50351
	3.3145	0.0673411	0.34949
	3.3795	0.054185	0.19458
	3.4445	0.0515581	0.09831
	3.5095	0.0592053	0.05018
	3.5745	0.0485718	0.02677
	3.6395	0.0700748	0.02253
	3.7044	0.0636456	0.01647
	3.7694	0.067583	0.0106
	3.8344	0.0953883	0.00964
	3.8994	0.0741344	0.01584
	3.9644	0.136777	0.01461
	4.0294	0.113415	0.01095
	4.0944	0.123135	0.01694
	4.1594	0.123171	0.00987
	4.2244	0.15323	0.0056
	4.2894	0.129604	0.00864
	4.3543	0.166663	0.00755
	4.4193	0.208538	0.01001
	4.4843	0.244914	0.01892
	4.5493	0.250378	0.00979
	4.6143	0.316017	0.00583
	4.6793	0.408826	0.00262
	4.7443	0.399784	0.00412
	4.8093	0.436604	0.00758
	4.8743	0.467442	0.00801
	4.9393	0.482472	0.01171
	5.0042	0.519703	0.01455
	5.0692	0.54343	0.0112
	5.1342	0.530364	0.01405
	5.1992	0.559673	0.01433
	5.2642	0.61355	0.00995
	5.3292	0.629147	0.01388
	5.3942	0.617153	0.01572
	5.4592	0.658275	0.01708
	5.5242	0.668883	0.01509
	5.5892	0.626463	0.01781
	5.6542	0.636464	0.01976
	5.7191	0.681579	0.01499
	5.7841	0.643941	0.01298
	5.8491	0.633632	0.01227
	5.9141	0.635117	0.01262
	5.9791	0.642094	0.00467
	6.0441	0.66475	0.00952
	6.1091	0.677938	0.01207
	6.1741	0.687991	0.01464
	6.2391	0.760215	0.00989
	6.3041	0.825513	0.01279
	6.369	0.884492	0.01487
	6.434	0.962769	0.01606
	6.499	0.977839	0.01198
	6.564	0.965022	0.01292
	6.629	0.932996	0.01171
	6.694	0.823498	0.01001
	6.759	0.66558	0.01215
	6.824	0.61508	0.01435
	6.889	0.62738	0.01634
	6.954	0.640429	0.01013
	7.0189	0.618563	0.01225
	7.0839	0.623424	0.00972
	7.1489	0.573991	0.01459
	7.2139	0.634998	0.01036
	7.2789	0.679729	0.01387
	7.3439	0.646928	0.01246
	7.4089	0.696196	0.01324
	7.4739	0.634066	0.00916
	7.5389	0.710863	0.01714
	7.6039	0.73548	0.01497
	7.6688	0.746288	0.00988
	7.7338	0.751703	0.00676
	7.7988	0.735661	0.00524
	7.8638	0.703599	0.00718
	7.9288	0.683099	0.00385
	7.9938	0.661518	0.00748
	8.0588	0.693302	0.01104
	8.1238	0.719395	0.0091
	8.1888	0.690248	0.01045
	8.2538	0.671124	0.01063
	8.3188	0.726945	0.01217
	8.3837	0.672319	0.01392
	8.4487	0.689288	0.01856
	8.5137	0.755844	0.01988
	8.5787	0.746965	0.018
	8.6437	0.736379	0.01792
	8.7087	0.754938	0.01824
	8.7737	0.766011	0.02306
	8.8387	0.777064	0.01654
	8.9037	0.768018	0.00937
	8.9687	0.735834	0.01529
	9.0336	0.770898	0.00703
	9.0986	0.793215	0.01065
	9.1636	0.798297	0.02017
	9.2286	0.774614	0.01586
	9.2936	0.810277	0.02059
	9.3586	0.792103	0.02707
	9.4236	0.789094	0.02232
	9.4886	0.814873	0.02538
	9.5536	0.78524	0.01805
	9.6186	0.769147	0.01566
	9.6835	0.75566	0.02311
	9.7485	0.736771	0.02799
	9.8135	0.790524	0.01484
	9.8785	0.750547	0.01329
	9.9435	0.746809	0.01664
	10.0085	0.690106	0.01968
	10.0735	0.788156	0.01969
	10.1385	0.774825	0.01989
	10.2035	0.728316	0.02005
	10.2685	0.753737	0.02448
	10.3334	0.712308	0.03484
	10.3984	0.743429	0.04829
	10.4634	0.75939	0.06786
	10.5284	0.786339	0.09208
	10.5934	0.711063	0.21266
	10.6584	0.685604	0.32484
	10.7234	0.630518	0.45004
	10.7884	0.715551	0.64318
	10.8534	0.665463	0.75324
	10.9184	0.645499	0.6804
	10.9833	0.643514	0.51788
	11.0483	0.66225	0.45355
	11.1133	0.732813	0.34663
	11.1783	0.695405	0.25908
	11.2433	0.726696	0.1712
	11.3083	0.767815	0.10822
	11.3733	0.746889	0.06455
	11.4383	0.825822	0.05022
	11.5033	0.910049	0.03547
	11.5683	0.938725	0.0258
	11.6333	0.964634	0.01956
	11.6982	0.984286	0.01814
	11.7632	0.98814	0.01364
	11.8282	0.970977	0.01018
	11.8932	0.901203	0.01188
	11.9582	0.845618	0.0161
	12.0232	0.783896	0.01044
	12.0882	0.69873	0.01653
	12.1532	0.618754	0.00925
	12.2182	0.633438	0.01368
	12.2832	0.660301	0.01442
	12.3481	0.637479	0.01356
	12.4131	0.607163	0.00663
	12.4781	0.591111	0.00914
	12.5431	0.634294	0.00558
	12.6081	0.649103	0.01308
	12.6731	0.638936	0.01054
	12.7381	0.654318	0.00775
	12.8031	0.651952	0.00887
	12.8681	0.661019	0.00849
	12.9331	0.624461	0.00651
	12.998	0.613933	0.00276
	13.063	0.589376	0.00498
	13.128	0.550146	0.00703
	13.193	0.571729	0.00703
	13.258	0.562914
	13.323	0.5313
	13.388	0.552386
	13.453	0.479049
	13.518	0.383601
	13.583	0.369945
	13.6479	0.311642
	13.7129	0.270355
	13.7779	0.233792
	13.8429	0.169735

## Sheet: sFig4 .c 
Supplementary Figure4 .c	Enhancement of SNR of labeled Chromosome 3 loci with dCas9-tdTomato reporter and tdTomato-tDeg reporter
		SNR
		dCas9-tdTomato	tdTomato-tDeg
	Mean Value	1.47016	57.4799
		1.67892	47.399
		1.90248	43.2493
		1.35671	44.8037
		1.51548	77.0205
		1.29285	43.3
		1.71812	75.8119
		1.41678	52.887
		1.58633	58.0124
		1.32624	48.6921
		1.68591	86.3504
		1.63964	50.7862
		1.29898	42.4485
		1.20356	37.7983
		1.41892	69.3168
		1.88367	68.1645
		1.03839	39.1983
		1.13471	73.5582
		1.51627	72.6617
		1.07757	55.7687
		1.50111	60.2088
		1.14767	46.8423
		1.61671	68.3744
		1.7648	33.8472
		1.97767	45.4812
		1.2714	42.7792
		1.12704	66.6726
		1.43483	61.7151
		1.81306	84.0735
		1.03884	85.8281
		1.68633	72.228
		1.39449	55.4661
		1.25658	55.6223
		1.60322	52.7379
		1.38467	53.3108
		1.69118	59.385
		1.2955	74.7745
		1.24594	84.4029
		1.59438	33.2474
		1.59654	38.4442
		1.85949	83.9446
		1.82493	74.9194
		1.59588	61.9445
		1.29362	31.3277
		1.80706	47.8268
		1.66785	33.7637
		1.12093	42.0521
		1.67961	52.3345
		1.17836	68.1542
		1.39615	34.2209
		1.25303	86.0378
		1.16777	52.2799

## Sheet: sFig6 .c
Supplementary Figure6 .c	Comparison of genomic loci labeling between CRISPR with MCP-GFP reporter and fCRISPR with tdTomato-tDeg reporter
	MCP-GFP
	Distance (μm)	Nomalized fluorescence (a.u.)
	0	0
	0.0660628	0.02322
	0.132126	0.04473
	0.198062	0.03566
	0.264124	0.04192
	0.330187	0.04693
	0.39625	0.0292
	0.462313	0.0211
	0.528376	0.0386
	0.594438	0.02763
	0.660374	0.00599
	0.726437	0.00995
	0.7925	0.04613
	0.858563	0.03816
	0.924626	0.02586
	0.990562	0.02733
	1.05662	0.01482
	1.12269	0.02609
	1.18875	0.01849
	1.25481	0.09828
	1.32088	0.19756
	1.38694	0.16304
	1.45287	0.15374
	1.51894	0.1427
	1.585	0.16733
	1.65106	0.21461
	1.71713	0.26015
	1.78306	0.2664
	1.84912	0.44429
	1.91519	0.4728
	1.98125	0.4439
	2.04731	0.51824
	2.11338	0.52201
	2.17944	0.43345
	2.24537	0.48432
	2.31144	0.47108
	2.3775	0.51228
	2.44356	0.4525
	2.50963	0.4858
	2.57556	0.4488
	2.64162	0.46095
	2.70769	0.43847
	2.77375	0.42618
	2.83981	0.47564
	2.90588	0.49842
	2.97194	0.49273
	3.03787	0.51672
	3.10394	0.48527
	3.17	0.42708
	3.23606	0.46581
	3.30213	0.41352
	3.36806	0.45761
	3.43412	0.52168
	3.50019	0.43173
	3.56625	0.43332
	3.63231	0.40645
	3.69838	0.50228
	3.76444	0.3951
	3.83037	0.42721
	3.89644	0.5012
	3.9625	0.5096
	4.02856	0.47709
	4.09463	0.50594
	4.16056	0.51942
	4.22662	0.50603
	4.29269	0.46221
	4.35875	0.50325
	4.42481	0.44408
	4.49088	0.47998
	4.55694	0.4875
	4.62287	0.44856
	4.68894	0.47459
	4.755	0.50148
	4.82106	0.48984
	4.88713	0.52032
	4.95306	0.46152
	5.01912	0.49898
	5.08519	0.47442
	5.15125	0.45559
	5.21731	0.4661
	5.28338	0.47444
	5.34944	0.47692
	5.41537	0.51296
	5.48144	0.53836
	5.5475	0.47694
	5.61356	0.48718
	5.67963	0.53359
	5.74556	0.48025
	5.81162	0.51896
	5.87769	0.49434
	5.94375	0.54824
	6.00981	0.58122
	6.07588	0.5698
	6.14194	0.67137
	6.20787	0.77248
	6.27394	0.90325
	6.34	0.952
	6.40606	0.99378
	6.47213	1
	6.53806	0.99373
	6.60412	0.95313
	6.67019	0.90297
	6.73625	0.78715
	6.80231	0.56411
	6.86838	0.58812
	6.93444	0.48461
	7.00037	0.50596
	7.06644	0.42271
	7.1325	0.48988
	7.19856	0.51624
	7.26463	0.48942
	7.33056	0.47176
	7.39662	0.48263
	7.46269	0.52752
	7.52875	0.51936
	7.59481	0.48052
	7.66088	0.4586
	7.72694	0.45568
	7.79287	0.51117
	7.85894	0.51688
	7.925	0.44061
	7.99106	0.48899
	8.05713	0.55176
	8.12306	0.51096
	8.18912	0.52782
	8.25519	0.49559
	8.32125	0.49116
	8.38731	0.53547
	8.45338	0.50928
	8.51944	0.4701
	8.58537	0.46252
	8.65144	0.46189
	8.7175	0.48288
	8.78356	0.51694
	8.84963	0.56908
	8.91556	0.54534
	8.98162	0.53655
	9.04769	0.48572
	9.11375	0.49359
	9.17981	0.53504
	9.24588	0.51002
	9.31194	0.61443
	9.37787	0.52412
	9.44394	0.54241
	9.51	0.53756
	9.57606	0.54842
	9.64213	0.55748
	9.70806	0.5988
	9.77412	0.58813
	9.84019	0.55891
	9.90625	0.53479
	9.97231	0.53416
	10.0384	0.49324
	10.1044	0.54184
	10.1704	0.59009
	10.2364	0.51
	10.3025	0.50348
	10.3686	0.51314
	10.4346	0.49285
	10.5006	0.5476
	10.5666	0.59612
	10.6327	0.52792
	10.6988	0.534
	10.7648	0.57036
	10.8309	0.54514
	10.8969	0.51103
	10.9629	0.52171
	11.0289	0.51929
	11.095	0.55076
	11.1611	0.50292
	11.2271	0.47334
	11.2931	0.47854
	11.3591	0.51666
	11.4252	0.55401
	11.4912	0.5748
	11.5573	0.53856
	11.6234	0.54184
	11.6894	0.64966
	11.7554	0.59905
	11.8214	0.64513
	11.8875	0.61591
	11.9536	0.60026
	12.0196	0.58193
	12.0856	0.57112
	12.1516	0.57134
	12.2177	0.5291
	12.2837	0.51035
	12.3498	0.53709
	12.4159	0.58737
	12.4819	0.5338
	12.5479	0.63185
	12.6139	0.60229
	12.68	0.50226
	12.7461	0.61159
	12.8121	0.58541
	12.8781	0.57311
	12.9441	0.64926
	13.0102	0.65029
	13.0762	0.60935
	13.1423	0.57784
	13.2084	0.5404
	13.2744	0.56672
	13.3404	0.62994
	13.4064	0.54837
	13.4725	0.51955
	13.5386	0.57872
	13.6046	0.55105
	13.6706	0.60545
	13.7366	0.60236
	13.8027	0.51528
	13.8688	0.55534
	13.9348	0.56974
	14.0009	0.55748
	14.0669	0.56794
	14.1329	0.58196
	14.1989	0.6142
	14.265	0.5844
	14.3311	0.64783
	14.3971	0.5834
	14.4631	0.58526
	14.5291	0.6138
	14.5952	0.6404
	14.6612	0.59404
	14.7273	0.55026
	14.7934	0.60481
	14.8594	0.73801
	14.9254	0.8143
	14.9914	0.87319
	15.0575	0.9388
	15.1236	0.97338
	15.1896	0.99313
	15.2556	1
	15.3216	0.99832
	15.3877	0.99137
	15.4537	0.98314
	15.5198	0.95327
	15.5859	0.92318
	15.6519	0.86527
	15.7179	0.80306
	15.7839	0.68011
	15.85	0.54973
	15.9161	0.63658
	15.9821	0.64029
	16.0481	0.57264
	16.1141	0.61119
	16.1802	0.64407
	16.2462	0.53262
	16.3123	0.56225
	16.3784	0.47813
	16.4444	0.49337
	16.5104	0.52661
	16.5764	0.53341
	16.6425	0.54064
	16.7086	0.52461
	16.7746	0.55564
	16.8406	0.58647
	16.9066	0.52795
	16.9727	0.55288
	17.0388	0.59272
	17.1048	0.55263
	17.1709	0.59684
	17.2369	0.59408
	17.3029	0.60121
	17.3689	0.53697
	17.435	0.61092
	17.5011	0.61639
	17.5671	0.65615
	17.6331	0.55878
	17.6991	0.50425
	17.7652	0.49598
	17.8313	0.55793
	17.8973	0.65419
	17.9634	0.59103
	18.0294	0.59892
	18.0954	0.56321
	18.1614	0.52804
	18.2275	0.53252
	18.2936	0.5176
	18.3596	0.52389
	18.4256	0.55329
	18.4916	0.57564
	18.5577	0.48801
	18.6238	0.63089
	18.6898	0.53839
	18.7559	0.48984
	18.8219	0.50985
	18.8879	0.51953
	18.9539	0.4596
	19.02	0.56608
	19.0861	0.50695
	19.1521	0.45944
	19.2181	0.50417
	19.2841	0.50623
	19.3502	0.51516
	19.4162	0.59178
	19.4823	0.58271
	19.5484	0.53732
	19.6144	0.5903
	19.6804	0.59877
	19.7464	0.59128
	19.8125	0.57636
	19.8786	0.68308
	19.9446	0.54566
	20.0106	0.52823
	20.0766	0.51674
	20.1427	0.49848
	20.2087	0.5053
	20.2748	0.48748
	20.3409	0.56597
	20.4069	0.52627
	20.4729	0.45469
	20.5389	0.50776
	20.605	0.59785
	20.6711	0.55163
	20.7371	0.4987
	20.8031	0.55888
	20.8691	0.54088
	20.9352	0.51482
	21.0012	0.54627
	21.0673	0.52088
	21.1334	0.44075
	21.1994	0.48019
	21.2654	0.49761
	21.3314	0.52892
	21.3975	0.47811
	21.4636	0.44543
	21.5296	0.57511
	21.5956	0.6302
	21.6616	0.6526
	21.7277	0.56727
	21.7937	0.62824
	21.8598	0.60016
	21.9259	0.62117
	21.9919	0.63756
	22.0579	0.68563
	22.1239	0.64936
	22.19	0.65354
	22.2561	0.55868
	22.3221	0.51725
	22.3881	0.53573
	22.4541	0.50805
	22.5202	0.46193
	22.5862	0.46787
	22.6523	0.40394
	22.7184	0.37244
	22.7844	0.40787
	22.8504	0.39412
	22.9164	0.41091
	22.9825	0.42494
	23.0486	0.41495
	23.1146	0.16429
	23.1806	0.18388
	23.2466	0.0892
	23.3127	0.12973
	23.3788	0.13065
	23.4448	0.07728
	23.5109	0.05779
	23.5769	0.05381
	23.6429	0.04655
	23.7089	0.07112
	23.775	0.06764
	23.8411	0.08562
	23.9071	0.03692
	23.9731	0.02949
	24.0391	0.01124
	24.1052	0.01668
	24.1713	0.0197
	24.2373	0.03272
	24.3034	0.01231
	24.3694	0.04468
	24.4354	0.00288
	tdTomato-tDeg
	Distance (μm)	Nomalized fluorescence (a.u.)
	0	0.000161208
	0.0566	0.00156
	0.1131	0.00105
	0.1697	3.31e-05
	0.2262	0.00169
	0.2828	0.000506071
	0.3393	0.000158274
	0.3959	0.00112
	0.4524	0.00166
	0.509	0.000269572
	0.5655	0.000102211
	0.6221	0.000378193
	0.6786	0.00434
	0.7352	0.000636228
	0.7917	8.3467e-05
	0.8483	0.000105516
	0.9049	0.000174283
	0.9614	0.00316
	1.018	0.000787608
	1.0745	0.000420753
	1.1311	0.000408874
	1.1876	0.0041
	1.2442	0.00299
	1.3007	0.00516
	1.3573	0.00736
	1.4138	0.00597
	1.4704	0.01068
	1.5269	0.01501
	1.5835	0.01463
	1.64	0.00798
	1.6966	0.0167
	1.7531	0.01441
	1.8097	0.01693
	1.8663	0.02093
	1.9228	0.01846
	1.9794	0.02096
	2.0359	0.01886
	2.0925	0.02141
	2.149	0.01408
	2.2056	0.02022
	2.2621	0.02498
	2.3187	0.23059
	2.3752	0.36031
	2.4318	0.55699
	2.4883	0.65489
	2.5449	0.86898
	2.6014	0.98636
	2.658	0.80269
	2.7146	0.52136
	2.7711	0.39755
	2.8277	0.25907
	2.8842	0.11715
	2.9408	0.02091
	2.9973	0.0293
	3.0539	0.03666
	3.1104	0.02136
	3.167	0.02674
	3.2235	0.03966
	3.2801	0.03409
	3.3366	0.02923
	3.3932	0.02955
	3.4497	0.04143
	3.5063	0.0278
	3.5629	0.02405
	3.6194	0.02436
	3.676	0.03397
	3.7325	0.01627
	3.7891	0.02078
	3.8456	0.02464
	3.9022	0.03453
	3.9587	0.02028
	4.0153	0.0218
	4.0718	0.01566
	4.1284	0.0326
	4.1849	0.02528
	4.2415	0.02535
	4.298	0.02531
	4.3546	0.01941
	4.4111	0.02418
	4.4677	0.01327
	4.5243	0.01551
	4.5808	0.01238
	4.6374	0.01591
	4.6939	0.02057
	4.7505	0.01937
	4.807	0.02611
	4.8636	0.02691
	4.9201	0.0232
	4.9767	0.02968
	5.0332	0.02304
	5.0898	0.03593
	5.1463	0.03101
	5.2029	0.0303
	5.2594	0.03127
	5.316	0.04121
	5.3726	0.04619
	5.4291	0.04473
	5.4857	0.04283
	5.5422	0.02875
	5.5988	0.03024
	5.6553	0.02511
	5.7119	0.02185
	5.7684	0.03957
	5.825	0.03852
	5.8815	0.04197
	5.9381	0.0328
	5.9946	0.03713
	6.0512	0.03894
	6.1077	0.03599
	6.1643	0.03344
	6.2209	0.04153
	6.2774	0.02822
	6.334	0.03197
	6.3905	0.03445
	6.4471	0.03326
	6.5036	0.04151
	6.5602	0.03772
	6.6167	0.02749
	6.6733	0.03079
	6.7298	0.02805
	6.7864	0.02977
	6.8429	0.03143
	6.8995	0.04237
	6.956	0.02807
	7.0126	0.02962
	7.0692	0.01442
	7.1257	0.01966
	7.1823	0.03166
	7.2388	0.02264
	7.2954	0.02389
	7.3519	0.02376
	7.4085	0.02604
	7.465	0.02655
	7.5216	0.03239
	7.5781	0.01888
	7.6347	0.02254
	7.6912	0.02884
	7.7478	0.0234
	7.8043	0.02991
	7.8609	0.02272
	7.9174	0.02721
	7.974	0.0261
	8.0306	0.01871
	8.0871	0.00837
	8.1437	0.01928
	8.2002	0.02106
	8.2568	0.02127
	8.3133	0.01991
	8.3699	0.01793
	8.4264	0.01132
	8.483	0.01289
	8.5395	0.00349
	8.5961	0.01028
	8.6526	0.00904
	8.7092	0.00513
	8.7657	0.00461
	8.8223	0.00657
	8.8789	0.01021
	8.9354	0.00571
	8.992	0.01059
	9.0485	0.00948
	9.1051	0.01868
	9.1616	0.01619
	9.2182	0.01167
	9.2747	0.01611
	9.3313	0.01391
	9.3878	0.007
	9.4444	0.01793
	9.5009	0.01584
	9.5575	0.01672
	9.614	0.02207
	9.6706	0.01727
	9.7272	0.0209
	9.7837	0.02258
	9.8403	0.02035
	9.8968	0.01724
	9.9534	0.01764
	10.0099	0.01926
	10.0665	0.00743
	10.123	0.01185
	10.1796	0.01736
	10.2361	0.01484
	10.2927	0.01851
	10.3492	0.02411
	10.4058	0.01459
	10.4623	0.01936
	10.5189	0.01619
	10.5754	0.02822
	10.632	0.02406
	10.6886	0.01846
	10.7451	0.01571
	10.8017	0.02921
	10.8582	0.0235
	10.9148	0.02257
	10.9713	0.01865
	11.0279	0.02422
	11.0844	0.01216
	11.141	0.0203
	11.1975	0.02515
	11.2541	0.02023
	11.3106	0.02012
	11.3672	0.02175
	11.4237	0.0234
	11.4803	0.03288
	11.5369	0.04388
	11.5934	0.03541
	11.65	0.02115
	11.7065	0.01695
	11.7631	0.02758
	11.8196	0.04198
	11.8762	0.03646
	11.9327	0.04129
	11.9893	0.04429
	12.0458	0.03676
	12.1024	0.02949
	12.1589	0.02935
	12.2155	0.03508
	12.272	0.02732
	12.3286	0.03112
	12.3852	0.02733
	12.4417	0.02419
	12.4983	0.02775
	12.5548	0.02473
	12.6114	0.03314
	12.6679	0.0225
	12.7245	0.0299
	12.781	0.03003
	12.8376	0.02696
	12.8941	0.02659
	12.9507	0.02123
	13.0072	0.02934
	13.0638	0.03166
	13.1203	0.03696
	13.1769	0.17328
	13.2335	0.3836
	13.29	0.57261
	13.3466	0.73229
	13.4031	0.96102
	13.4597	1
	13.5162	0.92013
	13.5728	0.73948
	13.6293	0.56826
	13.6859	0.38757
	13.7424	0.13588
	13.799	0.03306
	13.8555	0.02783
	13.9121	0.02833
	13.9686	0.02547
	14.0252	0.01659
	14.0817	0.01184
	14.1383	0.01432
	14.1949	0.01463
	14.2514	0.0144
	14.308	0.01236
	14.3645	0.01594
	14.4211	0.01412
	14.4776	0.00913
	14.5342	0.014
	14.5907	0.01159
	14.6473	0.00807
	14.7038	0.00667
	14.7604	0.00799
	14.8169	0.00548
	14.8735	0.00622
	14.93	0.00471
	14.9866	0.00539
	15.0432	0.00422
	15.0997	0.00411
	15.1563	0.000186875
	15.2128	0.000338112
	15.2694	0.000540028
	15.3259	0.0028
	15.3825	0.00195
	15.439	0.000194879
	15.4956	0.000664487
	15.5521	0.000274444
	15.6087	1.37e-05
	15.6652	2.6e-05
	15.7218	6.28e-05
	15.7783	0.000274358
	15.8349	0.00194
	15.8915	0.000145711
	15.948	0.000913549
	16.0046	0.000215703
	16.0611	0.000260884
	16.1177	0.00217
	16.1742	0.00132
	16.2308	0.00132
	16.2873	0.000213083
	16.3439	0.000132835
	16.4004	6.54e-05
	16.457	7.11e-05
	16.5135	0
	16.5701	4.64e-05
	16.6266	3.23e-05
	16.6832	5.16e-05
	16.7397	0.000228494
	16.7963	0.0019

[truncated: 15 more sheets: sFig8 .c, sFig8 .d, sFig8 .e, sFig11 .c, sFig11 .d, sFig12 .a, sFig12 .b, sFig14 .b, sFig14. d, sFig14 .f, sFig14 .h, sFig15 .b, sFig16 .b, sFig17 .c, sFig18 .c]
